# Supplementary material for: Assessment of automated analysis of portable oximetry as a screening test for moderate-to-severe sleep apnea in patients with chronic obstructive pulmonary disease
Source: PLoS One. 2017 Nov 27;12(11):e0188094. doi: 10.1371/journal.pone.0188094 (PMC5703515; doi:10.1371/journal.pone.0188094)
Supplement: S1 Table — (XLSX) [file pone.0188094.s001.xlsx]

## Sheet: S1_Table
ID	Actual AHI	Estimated AHI at home	ODI3 at home	ODI4 at home	Estimated AHI in lab	ODI3 in lab	ODI4 in lab
NoCOPD001	31.3	50.8	27	18.2	49	27	20.4
NoCOPD002	68.2	32.8	12.5	6.8	66.5	50.2	37.4
NoCOPD003	88.4	86.3	58.8	45.4	89.4	71.2	65.4
NoCOPD004	64.5	42.6	19.6	16	36.3	27.2	19.1
NoCOPD005	33.9	28.7	12.2	7.4	33.7	21.9	8.8
NoCOPD006	11.2	19.8	6.8	1.1	24.5	13.1	4.9
NoCOPD007	61.6	21.1	7.1	1.2	38.7	32.4	16
NoCOPD008	8.8	16.5	5.8	1.8	8.6	7.1	3.4
NoCOPD009	6.4	29.3	9.7	5.7	16.4	8.6	5.7
NoCOPD010	41.5	24.4	6.9	3.4	45	30.3	23.8
NoCOPD011	10.4	41	22.9	13.3	15.5	9.8	4.2
NoCOPD012	37.4	78	66.4	58.7	32.1	24.3	14.4
NoCOPD013	13.9	20.8	8.8	3.4	25.8	10.5	7.2
NoCOPD014	50.4	34.7	9.7	3.3	43.1	32.1	12.6
NoCOPD015	48.7	26.8	10	2.8	50.7	42.1	27.7
NoCOPD016	44.2	32	12.4	7.7	56.3	34.2	20.9
NoCOPD017	109.9	82.2	55.1	41.1	104	94.9	78.9
NoCOPD018	29.7	57.1	40.8	32.6	25.5	20.1	16.1
NoCOPD019	46.6	48	30.1	18.7	44.3	39.3	27.2
NoCOPD020	67.7	85.4	56.5	48.3	68	67.3	64.2
NoCOPD021	47.5	58.9	29.9	19.5	55.6	46.7	35.6
NoCOPD022	14.1	20.4	8.2	4.2	16.1	11.5	4.3
NoCOPD023	14.2	36.9	17.2	7.4	20.4	13.5	5.5
NoCOPD024	16.3	18	7.5	3.5	10.1	8.8	2.3
NoCOPD025	31.1	33.6	14.2	8.7	24	18.4	9.7
NoCOPD026	37.1	32.7	11.9	6.7	40.6	29.9	18.5
NoCOPD027	26.2	31.2	13.5	3.8	21.1	11.7	2.5
NoCOPD028	69.2	87.1	58	52	68.5	51	41
NoCOPD029	50.2	48	33	24.2	50.8	33.6	23.8
NoCOPD030	4.1	19.9	6.1	1.6	24.1	12.3	2.8
NoCOPD031	52	30.1	12.6	7	48.3	35.7	24.2
NoCOPD032	63.8	31	12.4	8.6	62.1	51.3	35.5
NoCOPD033	8.3	17.1	4.4	1.1	12.5	4.5	0.7
NoCOPD034	15.2	40.2	10.9	4.7	26.6	20	10.8
NoCOPD035	16.6	31.9	16.8	8	20	15	7.4
NoCOPD036	54.7	29	15.7	4.3	48	39.7	28.7
NoCOPD037	47.5	62.6	46	37.5	33.7	30.5	24.9
NoCOPD038	75.3	81.5	64.2	59.5	74.1	69.8	61.9
NoCOPD039	88.7	89.8	59.9	45.3	89.2	81.8	72.9
NoCOPD040	15.2	24	13.7	4.1	18.6	12.5	4
NoCOPD041	10.6	11.4	3.5	0.8	14.7	9.2	5.1
NoCOPD042	23.4	40.4	14.2	8.6	25.9	20.1	8.4
NoCOPD043	23.1	28.4	12.8	9	29.8	22.1	11.7
NoCOPD044	100.9	85.3	53.4	44.8	100.6	82.9	72.8
NoCOPD045	36.3	32.2	18.9	10.6	41.3	31.3	20.8
NoCOPD046	49.3	74.3	33.8	18.5	58.4	44.5	23.5
NoCOPD047	26.3	13.8	1.8	0.3	22	19.8	9.5
NoCOPD048	24.6	30.2	18.3	7.1	41	29.5	13.5
NoCOPD049	30	17.4	4.8	2.1	31.6	25.1	9.1
NoCOPD050	66.8	83.2	58.4	55.7	82.3	61.4	58.3
NoCOPD051	39.9	18.6	5.8	1.5	27.1	23.3	7.7
NoCOPD052	97.8	103.7	84.6	72.7	99.4	88.9	81.7
NoCOPD053	23.6	47.4	18	8.9	40.9	29.3	18.7
NoCOPD054	107.3	95	93	92	94.7	100.6	96.3
NoCOPD055	62.9	47.9	24.2	16.2	51.8	41.2	28.5
NoCOPD056	30.7	23.1	9.9	4.4	24.9	20	10.9
NoCOPD057	65.9	27.4	14.5	8.2	56.3	39.5	23.1
NoCOPD058	39.2	45.6	24.9	17.5	42.8	31.9	26.2
NoCOPD059	33.2	47.6	22.2	12.3	56.1	38.3	22.4
NoCOPD060	35.5	30.2	10.4	7.2	47.9	33.3	25.2
NoCOPD061	9.5	24.9	11.3	1.5	18.7	7.6	2.5
NoCOPD062	56.2	69.6	44	39.8	63.5	47.3	42.7
NoCOPD063	58.4	53.7	37.6	27.2	54.5	48.8	40.1
NoCOPD064	9.3	20.1	6.5	2.9	15	12	5
NoCOPD065	30.6	37.3	6.5	3.9	38.7	26.6	14.3
NoCOPD066	13.3	20.3	7.2	3.4	9.7	9.6	5.3
NoCOPD067	39.8	29.5	17.8	8.8	32.8	28.6	13.4
NoCOPD068	0.9	13.1	2.3	0.7	3.9	1	0.1
NoCOPD069	66.4	60.4	33.3	28.3	63.1	52.1	41.7
NoCOPD070	18	24.5	6.9	3.1	27.9	12.8	5.8
NoCOPD071	45.9	39.8	20.4	16.4	47.2	38.7	30.8
NoCOPD072	38.1	17.1	4.5	1.2	35	18.1	9.7
NoCOPD073	18	30.4	12.7	5.3	13.9	9	4.4
NoCOPD074	16.5	45	19.5	9.9	19.9	8.1	4.1
NoCOPD075	15.9	24.5	11.2	5.1	17.6	12.6	3.4
NoCOPD076	55.2	52.4	28	19.6	61.5	46	35.9
NoCOPD077	2.7	9.9	2.2	0.4	29.5	5.3	0.9
NoCOPD078	63.7	69	40.1	25.5	63.9	50.2	36.2
NoCOPD079	45	56	33.5	18.1	46.7	34.7	19.4
NoCOPD080	4.5	15.3	5.2	2.5	5.2	4.8	2.7
NoCOPD081	12.4	30.1	9.5	4.2	14.5	9.2	3.8
NoCOPD082	40.7	43.3	18.7	14	39.1	31.2	24.1
NoCOPD083	3	7.4	1.8	0.4	9.8	0.6	0
NoCOPD084	83.5	55.4	31.6	22.3	81.3	78.3	75.3
NoCOPD085	12.8	13.9	3.9	0.9	11.1	7.2	1.7
NoCOPD086	146.8	86.3	67.9	48.7	104.8	92.7	65
NoCOPD087	33.7	62.8	42.2	35.9	54	34.5	25.2
NoCOPD088	17.1	24.1	11.4	6.5	35.7	25.2	14.5
NoCOPD089	46.4	32.6	14.3	6.8	58.2	43.3	35.1
NoCOPD090	78.6	62.6	37.2	26.8	88.2	65.6	52.8
NoCOPD091	109.5	36	11.4	6.1	103.5	81.2	70.6
NoCOPD092	31	40.3	22.7	16.6	30.5	22.2	15.1
NoCOPD093	41.4	33	11.1	4.4	36.7	28.1	18.2
NoCOPD094	55.5	56.4	33	19.1	34.2	27.2	14.3
NoCOPD095	3.8	15.6	4.2	3	5	4.7	1.9
NoCOPD096	11.3	32.8	11.7	6.1	18.7	11.4	6
NoCOPD097	75.6	59	31.2	17.1	60.2	58.6	45.3
NoCOPD098	43.1	28.8	15.1	11.1	46.3	34.5	24.3
NoCOPD099	29.5	10	9.5	4.3	31.6	23.5	15.3
NoCOPD100	25	43.7	17.9	11.5	38.5	28.3	18.2
NoCOPD101	38	63	34.5	24.8	36	31.1	21.4
NoCOPD102	116.8	59.2	36.1	22.1	111.7	102	92.7
NoCOPD103	8.1	21.5	8	4.7	16.7	10.1	4.5
NoCOPD104	8.3	5.9	3.6	1	9.2	5	1.4
NoCOPD105	6.9	11.9	5.1	4.1	2.4	4.5	1.4
NoCOPD106	9.6	25	12	5.9	5.7	4.8	2
NoCOPD107	1.2	16.5	5.9	1.4	13.1	1.8	0
NoCOPD108	7	17.2	3.8	1.9	6.5	4.1	1.6
NoCOPD109	0.6	15.5	3.9	1.4	0	0.7	0.4
NoCOPD110	2.4	15.8	1.2	0	1	1	0.4
