# Supplementary material for: Assessment of automated analysis of portable oximetry as a screening test for moderate-to-severe sleep apnea in patients with chronic obstructive pulmonary disease
Source: PLoS One. 2017 Nov 27;12(11):e0188094. doi: 10.1371/journal.pone.0188094 (PMC5703515; doi:10.1371/journal.pone.0188094)
Supplement: S2 Table — (XLSX) [file pone.0188094.s002.xlsx]

## Sheet: S2_Table
ID	GOLD	Actual AHI	Estimated AHI at home	ODI3 at home	ODI4 at home	Estimated AHI in lab	ODI3 in lab	ODI4 in lab
COPD001	4	98.7	95.2	66.8	59.2	96.6	81.7	70.1
COPD002	1	9.3	33.5	11.4	6.6	7.3	11.8	7.6
COPD003	2	70.8	57.1	40.2	27.7	58	53.8	44
COPD004	2	4.2	10.6	2.2	0.4	7.1	3.9	1.9
COPD005	2	38.5	49.8	31.6	21.2	46.5	50.1	36.2
COPD006	2	97.3	78	58.5	44.9	84.2	68.8	55.8
COPD007	2	78.1	63.4	49.1	33.1	75.1	69.1	66.1
COPD008	2	18.5	27	6.8	3.1	25.9	12.3	6.2
COPD009	3	90.2	101.5	76.5	67.1	83.8	73.1	56
COPD010	2	9.3	23.8	6.7	3.8	13.7	10.5	4.5
COPD011	2	29	26.4	7.9	3.2	35.5	26.3	20
COPD012	2	91.1	79.3	69.3	64.1	86.8	77.6	67
COPD013	2	73.6	86.4	60.7	49.9	77.5	53.2	39.5
COPD014	1	14.5	34.2	14.5	7	19.8	16	9.8
COPD015	2	15.4	27.5	7.2	2.2	15.9	9.7	6.5
COPD016	2	30	31.4	8.5	4.3	27.4	15.4	7.8
COPD017	2	59.8	38	17.6	9.6	62.8	48	36.4
COPD018	2	17	7.2	3.3	1.7	14.7	10.6	2.8
COPD019	1	96.7	69.1	40.3	28.2	84.8	60.5	48.2
COPD020	2	86.3	56.7	28.6	14.4	64	61.6	24.7
COPD021	2	15.9	10.1	6.7	2.5	17.7	16.8	6.6
COPD022	1	43.3	35.4	16.2	4.5	43.5	31.7	12.4
COPD023	3	52.2	44.6	19.5	10.4	47.2	35	24.6
COPD024	2	13.5	72	41.2	31	23.6	14.8	7.7
COPD025	2	11.1	9.3	1.6	0.3	11.8	8.8	2.6
COPD026	3	19.1	37.8	17.1	10.1	21.7	18.5	10.1
COPD027	2	106.6	108.2	99.8	90.1	112.9	97.4	89.7
COPD028	1	59.6	30.6	16.8	10.2	57.3	53.2	43.2
COPD029	1	9.6	34.9	11.4	7.7	22.8	15.9	7.9
COPD030	1	40.3	71.8	57.9	53.6	51.2	38.1	22.6
COPD031	2	5.2	11.3	5.4	1.4	7	6.9	1
COPD032	2	26.1	28.1	15.7	7.4	43.3	32.4	19.4
COPD033	2	33.2	14.5	1.3	0.4	38.7	31	18.6
COPD034	2	30.9	43.9	21.5	15.1	41.1	24.4	18.4
COPD035	2	82	101.3	74.3	66.2	91.5	69.4	55.8
COPD036	2	37	24.4	14	6	44.3	32.2	14.2
COPD037	3	58.6	24.8	14.6	7.1	55	40.6	26
COPD038	2	59.5	61.6	41.1	33.3	59.6	49.7	43.1
COPD039	1	12.4	14.8	2.5	0.2	8.3	5.4	2.1
COPD040	3	5.2	21.1	0.7	0	13.8	8.5	2.2
COPD041	2	57.9	12.8	5.2	1.3	34.6	35.4	13.2
COPD042	3	65.4	76.3	52.3	45.9	73.7	66	58.9
COPD043	2	33.7	13.5	2.5	0.9	39.4	26	16.3
COPD044	3	57.9	44.2	25.4	11	44.8	37.1	21.5
COPD045	2	39	52.7	29.8	15.2	32.8	34.2	16.1
COPD046	3	24.4	7.7	3.6	1	19.7	12.4	3.2
COPD047	1	55.9	59.4	36.6	28.1	69.4	53.3	51.5
COPD048	2	48	62.7	43.4	32.6	51.6	41.6	29.6
COPD049	1	13.1	11	9.6	4	16.5	10.7	3.8
COPD050	2	8	0	0.7	0.1	10.8	3.7	1
COPD051	2	19.4	33.7	17.2	9.3	42.7	29.5	13.6
COPD052	1	6.7	31.1	9.1	3.9	11.6	8.3	3.7
COPD053	2	58.7	52.2	33	16.7	61.1	51.9	23.1
COPD054	2	22.4	32.2	9.9	1.6	21.7	16.1	6.9
COPD055	2	41.8	14.9	0.7	0.2	37.5	32.1	18.8
COPD056	3	9.8	17.2	2.8	0.6	31.5	12.7	3.7
COPD057	2	18.8	58.7	23.8	11.6	17.8	10.8	4.6
COPD058	3	8.3	23.3	6.1	2.7	21.6	6.7	2.1
COPD059	1	66.8	90.6	73.6	70.7	69.2	55	48.3
COPD060	1	95	98.2	78.5	70.1	84.9	63.9	55.4
COPD061	2	9.2	24.3	14.4	4	19.2	11.6	3.8
COPD062	1	55.1	52.5	34.6	22.7	47	42.2	25.7
COPD063	2	64.4	45.6	31.5	14.3	57.2	48	28.9
COPD064	1	28.3	22	6.6	1.3	33.9	30.8	16.9
COPD065	3	61.8	51.6	32.2	23.7	78.9	59.3	48.2
COPD066	1	16.2	26.1	13.1	4.7	14.3	6.2	1.5
COPD067	3	84.9	58.1	39.8	20.6	58.6	50	35.7
COPD068	2	59	60.4	38.6	29.7	86.5	68.3	51
